# Supplementary material for: Comparative Study of Sample Carriers for the Identification of Volatile Compounds in Biological Fluids Using Raman Spectroscopy
Source: Molecules. 2022 May 20;27(10):3279. doi: 10.3390/molecules27103279 (PMC9144713; doi:10.3390/molecules27103279)
Supplement: Supplementary file 1 [file molecules-27-03279-s001.zip]

Archive with 1 entries (1 files):
- molecules-1663750-supplementary.pdf
